# Supplementary material for: Occurrence of Severe Arrhythmias in Patients with Non-ST Elevation Acute Coronary Syndrome (NSTE-ACS): A Retrospective Study
Source: J Clin Med. 2023 May 14;12(10):3456. doi: 10.3390/jcm12103456 (PMC10219218; doi:10.3390/jcm12103456)
Supplement: Supplementary file 1 [file jcm-12-03456-s001.zip]

Archive with 1 entries (1 files):
- jcm-2279318-supplementary.pdf
